# Supplementary material for: The Train-Line Pattern on Duplex Ultrasound Helps Differentiate Intramural Thrombus from Atheromatous Plaque in Common Carotid Artery Dissection
Source: Diagnostics (Basel). 2025 May 21;15(10):1297. doi: 10.3390/diagnostics15101297 (PMC12110014; doi:10.3390/diagnostics15101297)
Supplement: Supplementary file 1 [file diagnostics-15-01297-s001.zip]

Archive with 1 entries (1 files):
- diagnostics-3573514-supplementary.pdf
